# Supplementary material for: Ensemble Models Predict Invasive Bee Habitat Suitability Will Expand under Future Climate Scenarios in Hawai’i
Source: Insects. 2021 May 13;12(5):443. doi: 10.3390/insects12050443 (PMC8152285; doi:10.3390/insects12050443)
Supplement: Supplementary file 1 [file insects-12-00443-s001.zip]

Archive with 1 entries (1 files):
- insects-1196676-supplementary.pdf
